# Supplementary material for: A new species and a new record of the Southeast Asian millipede genus Antheromorpha Jeekel, 1968 (Polydesmida, Paradoxosomatidae) from Vietnam
Source: Zookeys. 2019 Mar 19;832:77–89. doi: 10.3897/zookeys.832.32596 (PMC6435599; doi:10.3897/zookeys.832.32596)
Supplement: XML Treatment for Antheromorpha festiva [file zookeys.832.32596-treatment1.xml]

<!DOCTYPE tp:taxon-treatment
  PUBLIC "-//TaxonX//DTD Taxonomic Treatment Publishing DTD v0 20100105//EN" "tax-treatment-NSO.dtd">
<tp:taxon-treatment xmlns:tp="http://www.plazi.org/taxpub"><tp:treatment-meta><kwd-group><label>Taxon classification</label><kwd><named-content xmlns:xlink="http://www.w3.org/1999/xlink" content-type="kingdom">Animalia</named-content></kwd><kwd><named-content xmlns:xlink="http://www.w3.org/1999/xlink" content-type="order">Polydesmida</named-content></kwd><kwd><named-content xmlns:xlink="http://www.w3.org/1999/xlink" content-type="family">Paradoxosomatidae</named-content></kwd></kwd-group><mixed-citation publication-type="journal"><person-group><name><surname>Likhitrakarn</surname><given-names>Natdanai</given-names></name><name><surname>I. Golovatch</surname><given-names>Sergei</given-names></name><name><surname>Semenyuk</surname><given-names>Irina</given-names></name><name><surname>Panha</surname><given-names>Somsak</given-names></name></person-group><article-title>A new species and a new record of the Southeast Asian millipede genus <italic><tp:taxon-name><tp:taxon-name-part taxon-name-part-type="genus" reg="Antheromorpha">Antheromorpha</tp:taxon-name-part></tp:taxon-name></italic> Jeekel, 1968 (<tp:taxon-name><tp:taxon-name-part taxon-name-part-type="order">Polydesmida</tp:taxon-name-part></tp:taxon-name>, <tp:taxon-name><tp:taxon-name-part taxon-name-part-type="family">Paradoxosomatidae</tp:taxon-name-part></tp:taxon-name>) from Vietnam</article-title><source>Zookeys</source><day>19</day><month>3</month><year>2019</year><volume>832</volume><fpage>77</fpage><lpage>89</lpage><pub-id pub-id-type="doi">10.3897/zookeys.832.32596</pub-id></mixed-citation></tp:treatment-meta><tp:nomenclature><tp:taxon-name>
                    <tp:taxon-name-part taxon-name-part-type="genus" reg="Antheromorpha">Antheromorpha</tp:taxon-name-part>
                    <tp:taxon-name-part taxon-name-part-type="species" reg="festiva">festiva</tp:taxon-name-part>
                  </tp:taxon-name><tp:taxon-authority>(Brölemann, 1896)</tp:taxon-authority><xref ref-type="fig" rid="F1">Fig. 1</xref><tp:nomenclature-citation-list><tp:nomenclature-citation><tp:taxon-name>
                        <tp:taxon-name-part taxon-name-part-type="genus" reg="Orthomorpha">Orthomorpha</tp:taxon-name-part>
                        <tp:taxon-name-part taxon-name-part-type="species" reg="festiva">festiva</tp:taxon-name-part>
                      </tp:taxon-name><comment>Brölemann, 1896: 1 (D).</comment></tp:nomenclature-citation><tp:nomenclature-citation><tp:taxon-name>
                        <tp:taxon-name-part taxon-name-part-type="genus" reg="Orthomorpha">Orthomorpha</tp:taxon-name-part>
                        <tp:taxon-name-part taxon-name-part-type="species" reg="festiva">festiva</tp:taxon-name-part>
                      </tp:taxon-name><comment>: <xref ref-type="bibr" rid="B1">Attems 1898</xref>: 339 (M); <xref ref-type="bibr" rid="B2">1914</xref>: 194 (D); <xref ref-type="bibr" rid="B3">1930</xref>: 131 (D); <xref ref-type="bibr" rid="B7">Brölemann 1904</xref>: 4 (D, R).</comment></tp:nomenclature-citation><tp:nomenclature-citation><tp:taxon-name><tp:taxon-name-part taxon-name-part-type="genus" reg="Orthomorpha">Orthomorpha</tp:taxon-name-part> (<tp:taxon-name-part taxon-name-part-type="subgenus" reg="Orthomorpha">Orthomorpha</tp:taxon-name-part>) <tp:taxon-name-part taxon-name-part-type="species" reg="festiva">festiva</tp:taxon-name-part></tp:taxon-name><comment>: <xref ref-type="bibr" rid="B4">Attems 1936</xref>: 199 (M); <xref ref-type="bibr" rid="B5">1937</xref>: 60 (D).</comment></tp:nomenclature-citation><tp:nomenclature-citation><tp:taxon-name>
                        <tp:taxon-name-part taxon-name-part-type="genus" reg="Antheromorpha"/>
                        <tp:taxon-name-part taxon-name-part-type="species" reg="festiva"/>
                      </tp:taxon-name><comment>“<tp:taxon-name><tp:taxon-name-part taxon-name-part-type="genus" reg="Orthomorpha">Orthomorpha</tp:taxon-name-part></tp:taxon-name>” <tp:taxon-name><tp:taxon-name-part taxon-name-part-type="genus" reg="Orthomorpha"/><tp:taxon-name-part taxon-name-part-type="species" reg="festiva">festiva</tp:taxon-name-part></tp:taxon-name> Jeekel, 1963: 269 (M). </comment></tp:nomenclature-citation><tp:nomenclature-citation><tp:taxon-name>
                        <tp:taxon-name-part taxon-name-part-type="genus" reg="Antheromorpha">Antheromorpha</tp:taxon-name-part>
                        <tp:taxon-name-part taxon-name-part-type="species" reg="festiva">festiva</tp:taxon-name-part>
                      </tp:taxon-name><comment>Jeekel, 1968: 57 (M); 1980: 85 (M); <xref ref-type="bibr" rid="B10">Golovatch 1983</xref>: 181 (M); <xref ref-type="bibr" rid="B9">Enghoff et al. 2004</xref>: 37 (M); <xref ref-type="bibr" rid="B8">Enghoff 2005</xref>: 95 (R); <xref ref-type="bibr" rid="B19">Nguyen and Sierwald 2013</xref>: 1234 (M); <xref ref-type="bibr" rid="B17">Likhitrakarn et al. 2016</xref>: 45 (D); <xref ref-type="bibr" rid="B18">Nguyen et al. 2018</xref>: 98 (D, R).</comment></tp:nomenclature-citation></tp:nomenclature-citation-list></tp:nomenclature><tp:treatment-sec sec-type="material" id="SECID0EAIAE"><title>Material examined.</title><p>3 ♂ (<abbrev xmlns:xlink="http://www.w3.org/1999/xlink" xlink:title="Zoological Museum, University of Moscow, Russia" id="ABBRID0EGIAE" xlink:type="simple">ZMUM</abbrev>), Vietnam, Dong Nai Province, Cat Tien National Park, <named-content xmlns:xlink="http://www.w3.org/1999/xlink" content-type="dwc:verbatimCoordinates" xlink:type="simple"><named-content content-type="geo-json" specific-use="{&#34;type&#34;:&#34;Point&#34;,&#34;coordinates&#34;:[107.427500,11.426944]}" id="NCID0ENIAE" xlink:type="simple"><named-content content-type="dwc:verbatimCoordinates" xlink:type="simple"><named-content content-type="geo-json" specific-use="{&#34;type&#34;:&#34;Point&#34;,&#34;coordinates&#34;:[107.427500,11.426944]}" id="NCID0EUIAE" xlink:type="simple">11°25'37"N, 107°25'39"E</named-content></named-content></named-content></named-content>, 140 m a.s.l., secondary monsoon lowland forest with dominating <italic><tp:taxon-name><tp:taxon-name-part taxon-name-part-type="genus" reg="Lagerstroemia">Lagerstroemia</tp:taxon-name-part><tp:taxon-name-part taxon-name-part-type="species" reg="calyculata">calyculata</tp:taxon-name-part></tp:taxon-name></italic>, on forest floor, 10.V.2015; 1 ♂ (<abbrev xmlns:xlink="http://www.w3.org/1999/xlink" xlink:title="Zoological Museum, University of Moscow, Russia" id="ABBRID0EEJAE" xlink:type="simple">ZMUM</abbrev>), same locality, on ground road in grasslands, <named-content xmlns:xlink="http://www.w3.org/1999/xlink" content-type="dwc:verbatimCoordinates" xlink:type="simple"><named-content content-type="geo-json" specific-use="{&#34;type&#34;:&#34;Point&#34;,&#34;coordinates&#34;:[107.404722,11.405556]}" id="NCID0ELJAE" xlink:type="simple"><named-content content-type="dwc:verbatimCoordinates" xlink:type="simple"><named-content content-type="geo-json" specific-use="{&#34;type&#34;:&#34;Point&#34;,&#34;coordinates&#34;:[107.404722,11.405556]}" id="NCID0ESJAE" xlink:type="simple">11°24'20"N, 107°24'17"E</named-content></named-content></named-content></named-content>, 120 m a.s.l., 14.XI.2014, all leg. I Semenyuk.</p></tp:treatment-sec><tp:treatment-sec sec-type="remarks" id="SECID0EXJAE"><title>Remarks.</title><p>The new specimens fully agree with the detailed and beautifully illustrated redescriptions of the species as given by <xref ref-type="bibr" rid="B7">Brölemann (1904)</xref> and <xref ref-type="bibr" rid="B17">Likhitrakarn et al. (2016)</xref>. This is the first formal record of <italic><tp:taxon-name><tp:taxon-name-part taxon-name-part-type="genus" reg="Antheromorpha">A.</tp:taxon-name-part><tp:taxon-name-part taxon-name-part-type="species" reg="festiva">festiva</tp:taxon-name-part></tp:taxon-name></italic> in Cat Tien National Park. In that park, <italic><tp:taxon-name><tp:taxon-name-part taxon-name-part-type="genus" reg="Antheromorpha">A.</tp:taxon-name-part><tp:taxon-name-part taxon-name-part-type="species" reg="festiva">festiva</tp:taxon-name-part></tp:taxon-name></italic> shows a pronounced seasonal rhythm. According to several years of observation by one of us (IS), juveniles of different stages (from the 4<sup>th</sup> to the last instar) start swarming in the autumn, just before the dry season. Swarms contain hundreds of millipedes slowly moving around and feeding. One swarm patch usually contains mainly same-age individuals (Fig. <xref ref-type="fig" rid="F1">1</xref>). Even though swarms of different instars may appear next to each other, they normally do not mix. Patches of swarming are usually localized in secondary forest with dominating bamboo and in grasslands. Swarms of individuals of the latest instars are looser than those of earlier stages. Adults appear during the same season, but do not swarm. In the dry season, the abundance of <italic><tp:taxon-name><tp:taxon-name-part taxon-name-part-type="genus" reg="Antheromorpha">A.</tp:taxon-name-part><tp:taxon-name-part taxon-name-part-type="species" reg="festiva">festiva</tp:taxon-name-part></tp:taxon-name></italic> abruptly declines and then, in the early rainy season in summer, it gradually grows again to abruptly stop in the middle of the rainy season.</p><fig id="F1" position="float" orientation="portrait"><label>Figure 1.</label><caption><p>Swarming later instars of <italic><tp:taxon-name><tp:taxon-name-part taxon-name-part-type="genus" reg="Antheromorpha">Antheromorpha</tp:taxon-name-part><tp:taxon-name-part taxon-name-part-type="species" reg="festiva">festiva</tp:taxon-name-part></tp:taxon-name></italic> (Brölemann, 1896) in Cat Tien National Park. Photographs by I Semenyuk.</p></caption><graphic xmlns:xlink="http://www.w3.org/1999/xlink" xlink:href="zookeys-832-077-g001.jpg" position="float" orientation="portrait" xlink:type="simple" id="oo_275591.jpg"/></fig></tp:treatment-sec><ref-list><ref id="B1"><mixed-citation xmlns:xlink="http://www.w3.org/1999/xlink" xlink:type="simple"><person-group><name name-style="western"><surname>Attems</surname><given-names>C</given-names></name></person-group> (<year>1898</year>) <article-title>System der Polydesmiden. I. Theil.</article-title><source>Denkschriften der Kaiserlichen Akademie der Wissenschaften zu Wien, mathematisch-naturwissenschaftliche Classe</source><volume>67</volume>: <fpage>221</fpage>–<lpage>482</lpage>. <ext-link xlink:type="simple" ext-link-type="uri" xlink:href="https://biodiversitylibrary.org/page/27925127">https://biodiversitylibrary.org/page/27925127</ext-link></mixed-citation></ref><ref id="B2"><mixed-citation xmlns:xlink="http://www.w3.org/1999/xlink" xlink:type="simple"><person-group><name name-style="western"><surname>Attems</surname><given-names>C</given-names></name></person-group> (<year>1914</year>) Die indo-australischen Myriopoden. Archiv für Naturgeschichte 80A: 1–398. <ext-link xlink:type="simple" ext-link-type="uri" xlink:href="https://biodiversitylibrary.org/page/46057676">https://biodiversitylibrary.org/page/46057676</ext-link></mixed-citation></ref><ref id="B3"><mixed-citation xmlns:xlink="http://www.w3.org/1999/xlink" xlink:type="simple"><person-group><name name-style="western"><surname>Attems</surname><given-names>C</given-names></name></person-group> (<year>1930</year>) <article-title>Myriopoden der Kleinen Sunda-Inseln, gesammelt von der Expedition Dr. Rensch.</article-title><source>Mitteilungen aus dem Zoologischen Museum in Berlin</source><volume>16</volume>(<issue>1</issue>): <fpage>117</fpage>–<lpage>184</lpage>. <ext-link xlink:type="simple" ext-link-type="doi" xlink:href="10.1002/mmnz.19300160103">https://doi.org/10.1002/mmnz.19300160103</ext-link></mixed-citation></ref><ref id="B7"><mixed-citation xmlns:xlink="http://www.w3.org/1999/xlink" xlink:type="simple"><person-group><name name-style="western"><surname>Brölemann</surname><given-names>HW</given-names></name></person-group> (<year>1904</year>) Myriapodes recueillis par MA Pavie en Indo-Chine. In: Pavie A (Ed.) Mission Pavie Indochine 1879–1895. Recherches sur l’Histoire Naturelle en Indochine Orientale. Ernest Leroux Ed, Paris, T 3, 1–13 (296–309).</mixed-citation></ref><ref id="B4"><mixed-citation xmlns:xlink="http://www.w3.org/1999/xlink" xlink:type="simple"><person-group><name name-style="western"><surname>Attems</surname><given-names>C</given-names></name></person-group> (<year>1936</year>) <article-title><tp:taxon-name><tp:taxon-name-part taxon-name-part-type="class">Diplopoda</tp:taxon-name-part></tp:taxon-name> of India.</article-title><source>Memoirs of the Indian Museum</source><volume>11</volume>(<issue>4</issue>): <fpage>133</fpage>–<lpage>323</lpage>.</mixed-citation></ref><ref id="B5"><mixed-citation xmlns:xlink="http://www.w3.org/1999/xlink" xlink:type="simple"><person-group><name name-style="western"><surname>Attems</surname><given-names>C</given-names></name></person-group> (<year>1937</year>) <article-title><tp:taxon-name><tp:taxon-name-part taxon-name-part-type="subphylum">Myriapoda</tp:taxon-name-part></tp:taxon-name> 3. <tp:taxon-name><tp:taxon-name-part taxon-name-part-type="superfamily">Polydesmoidea</tp:taxon-name-part></tp:taxon-name> I. Fam. <tp:taxon-name><tp:taxon-name-part taxon-name-part-type="family">Strongylosomidae</tp:taxon-name-part></tp:taxon-name>.</article-title><source>Das Tierreich</source><volume>68</volume>: <fpage>1</fpage>–<lpage>300</lpage>.</mixed-citation></ref><ref id="B10"><mixed-citation xmlns:xlink="http://www.w3.org/1999/xlink" xlink:type="simple"><person-group><name name-style="western"><surname>Golovatch</surname><given-names>SI</given-names></name></person-group> (<year>1983</year>) <source>[Millipedes (<tp:taxon-name><tp:taxon-name-part taxon-name-part-type="class">Diplopoda</tp:taxon-name-part></tp:taxon-name>) of the fauna of Vietnam]. In: Medvedev LN (Ed.) [Fauna and ecology of the animals of Vietnam].</source><publisher-name>Nauka</publisher-name>, <publisher-loc>Moscow</publisher-loc>, <size units="page">207 pp</size>. [In Russian]</mixed-citation></ref><ref id="B9"><mixed-citation xmlns:xlink="http://www.w3.org/1999/xlink" xlink:type="simple"><person-group><name name-style="western"><surname>Enghoff</surname><given-names>H</given-names></name><name name-style="western"><surname>Golovatch</surname><given-names>SI</given-names></name><name name-style="western"><surname>Nguyen</surname><given-names>AD</given-names></name></person-group> (<year>2004</year>) <article-title>A review of the millipede fauna of Vietnam (<tp:taxon-name><tp:taxon-name-part taxon-name-part-type="class">Diplopoda</tp:taxon-name-part></tp:taxon-name>).</article-title><source><tp:taxon-name><tp:taxon-name-part taxon-name-part-type="phylum">Arthropoda</tp:taxon-name-part></tp:taxon-name> Selecta</source><volume>13</volume>(<issue>1–2</issue>): <fpage>29</fpage>–<lpage>43</lpage>.</mixed-citation></ref><ref id="B8"><mixed-citation xmlns:xlink="http://www.w3.org/1999/xlink" xlink:type="simple"><person-group><name name-style="western"><surname>Enghoff</surname><given-names>H</given-names></name></person-group> (<year>2005</year>) <article-title>The millipedes of Thailand (<tp:taxon-name><tp:taxon-name-part taxon-name-part-type="class">Diplopoda</tp:taxon-name-part></tp:taxon-name>).</article-title><source>Steenstrupia</source><volume>29</volume>(<issue>1</issue>): <fpage>87</fpage>–<lpage>103</lpage>. <ext-link xlink:type="simple" ext-link-type="uri" xlink:href="http://www.zmuc.dk/commonweb/JOURNALS/PDF/Vol29-1/Enghoff.pdf">http://www.zmuc.dk/commonweb/JOURNALS/PDF/Vol29-1/Enghoff.pdf</ext-link></mixed-citation></ref><ref id="B19"><mixed-citation xmlns:xlink="http://www.w3.org/1999/xlink" xlink:type="simple"><person-group><name name-style="western"><surname>Nguyen</surname><given-names>AD</given-names></name><name name-style="western"><surname>Sierwald</surname><given-names>P</given-names></name></person-group> (<year>2013</year>) <article-title>A worldwide catalog of the family <tp:taxon-name><tp:taxon-name-part taxon-name-part-type="family">Paradoxosomatidae</tp:taxon-name-part></tp:taxon-name> Daday, 1889 (<tp:taxon-name><tp:taxon-name-part taxon-name-part-type="class">Diplopoda</tp:taxon-name-part></tp:taxon-name>: <tp:taxon-name><tp:taxon-name-part taxon-name-part-type="order">Polydesmida</tp:taxon-name-part></tp:taxon-name>).</article-title><source>Check List</source><volume>9</volume>(<issue>6</issue>): <fpage>1132</fpage>–<lpage>1353</lpage>. <ext-link xlink:type="simple" ext-link-type="doi" xlink:href="10.15560/9.6.1132">https://doi.org/10.15560/9.6.1132</ext-link></mixed-citation></ref><ref id="B17"><mixed-citation xmlns:xlink="http://www.w3.org/1999/xlink" xlink:type="simple"><person-group><name name-style="western"><surname>Likhitrakarn</surname><given-names>N</given-names></name><name name-style="western"><surname>Golovatch</surname><given-names>SI</given-names></name><name name-style="western"><surname>Panha</surname><given-names>S</given-names></name></person-group> (<year>2016</year>) <article-title>Review of the Southeast Asian millipede genus <italic><tp:taxon-name><tp:taxon-name-part taxon-name-part-type="genus">Antheromorpha</tp:taxon-name-part></tp:taxon-name></italic> Jeekel, 1968 (<tp:taxon-name><tp:taxon-name-part taxon-name-part-type="class">Diplopoda</tp:taxon-name-part></tp:taxon-name>, <tp:taxon-name><tp:taxon-name-part taxon-name-part-type="order">Polydesmida</tp:taxon-name-part></tp:taxon-name>, <tp:taxon-name><tp:taxon-name-part taxon-name-part-type="family">Paradoxosomatidae</tp:taxon-name-part></tp:taxon-name>).</article-title><source>ZooKeys</source><volume>571</volume>: <fpage>21</fpage>–<lpage>57</lpage>. <ext-link xlink:type="simple" ext-link-type="doi" xlink:href="10.3897/zookeys.571.7566">https://doi.org/10.3897/zookeys.571.7566</ext-link></mixed-citation></ref><ref id="B18"><mixed-citation xmlns:xlink="http://www.w3.org/1999/xlink" xlink:type="simple"><person-group><name name-style="western"><surname>Nguyen</surname><given-names>AD</given-names></name><name name-style="western"><surname>Nguyen</surname><given-names>SG</given-names></name><name name-style="western"><surname>Le</surname><given-names>SX</given-names></name></person-group> (<year>2018</year>) <article-title>On the millipede genus <italic><tp:taxon-name><tp:taxon-name-part taxon-name-part-type="genus">Antheromorpha</tp:taxon-name-part></tp:taxon-name></italic> Jeekel, 1968 (<tp:taxon-name><tp:taxon-name-part taxon-name-part-type="class">Diplopoda</tp:taxon-name-part></tp:taxon-name>: <tp:taxon-name><tp:taxon-name-part taxon-name-part-type="order">Polydesmida</tp:taxon-name-part></tp:taxon-name>: <tp:taxon-name><tp:taxon-name-part taxon-name-part-type="family">Paradoxosomatidae</tp:taxon-name-part></tp:taxon-name>) from Vietnam, with a description of a new species.</article-title><source>Raffles Bulletin of Zoology</source><volume>66</volume>: <fpage>96</fpage>–<lpage>109</lpage>. <ext-link xlink:type="simple" ext-link-type="uri" xlink:href="https://lkcnhm.nus.edu.sg/app/uploads/2018/01/66rbz096-109.pdf">https://lkcnhm.nus.edu.sg/app/uploads/2018/01/66rbz096-109.pdf</ext-link></mixed-citation></ref></ref-list></tp:taxon-treatment>
