# Supplementary material for: A new species and a new record of the Southeast Asian millipede genus Antheromorpha Jeekel, 1968 (Polydesmida, Paradoxosomatidae) from Vietnam
Source: Zookeys. 2019 Mar 19;832:77–89. doi: 10.3897/zookeys.832.32596 (PMC6435599; doi:10.3897/zookeys.832.32596)
Supplement: XML Treatment for Antheromorpha nguyeni [file zookeys.832.32596-treatment2.xml]

<!DOCTYPE tp:taxon-treatment
  PUBLIC "-//TaxonX//DTD Taxonomic Treatment Publishing DTD v0 20100105//EN" "tax-treatment-NSO.dtd">
<tp:taxon-treatment xmlns:tp="http://www.plazi.org/taxpub"><tp:treatment-meta><kwd-group><label>Taxon classification</label><kwd><named-content xmlns:xlink="http://www.w3.org/1999/xlink" content-type="kingdom">Animalia</named-content></kwd><kwd><named-content xmlns:xlink="http://www.w3.org/1999/xlink" content-type="order">Polydesmida</named-content></kwd><kwd><named-content xmlns:xlink="http://www.w3.org/1999/xlink" content-type="family">Paradoxosomatidae</named-content></kwd></kwd-group><mixed-citation publication-type="journal"><person-group><name><surname>Likhitrakarn</surname><given-names>Natdanai</given-names></name><name><surname>I. Golovatch</surname><given-names>Sergei</given-names></name><name><surname>Semenyuk</surname><given-names>Irina</given-names></name><name><surname>Panha</surname><given-names>Somsak</given-names></name></person-group><article-title>A new species and a new record of the Southeast Asian millipede genus <italic><tp:taxon-name><tp:taxon-name-part taxon-name-part-type="genus" reg="Antheromorpha">Antheromorpha</tp:taxon-name-part></tp:taxon-name></italic> Jeekel, 1968 (<tp:taxon-name><tp:taxon-name-part taxon-name-part-type="order">Polydesmida</tp:taxon-name-part></tp:taxon-name>, <tp:taxon-name><tp:taxon-name-part taxon-name-part-type="family">Paradoxosomatidae</tp:taxon-name-part></tp:taxon-name>) from Vietnam</article-title><source>Zookeys</source><day>19</day><month>3</month><year>2019</year><volume>832</volume><fpage>77</fpage><lpage>89</lpage><pub-id pub-id-type="doi">10.3897/zookeys.832.32596</pub-id></mixed-citation></tp:treatment-meta><tp:nomenclature><tp:taxon-name>
                    <tp:taxon-name-part taxon-name-part-type="genus" reg="Antheromorpha">Antheromorpha</tp:taxon-name-part>
                    <tp:taxon-name-part taxon-name-part-type="species" reg="nguyeni">nguyeni</tp:taxon-name-part>
                    <object-id xmlns:xlink="http://www.w3.org/1999/xlink" content-type="zoobank" xlink:type="simple">http://zoobank.org/98A9247E-F3B0-4D4A-B1E2-08DF101ABF4F</object-id>
                  </tp:taxon-name><tp:taxon-status xmlns:xlink="http://www.w3.org/1999/xlink" xlink:type="simple">sp. n.</tp:taxon-status><xref ref-type="fig" rid="F2">Figs 2</xref><xref ref-type="fig" rid="F3">, 3</xref><xref ref-type="fig" rid="F4">, 4</xref><!--PageBreak  --></tp:nomenclature><tp:treatment-sec sec-type="type material" id="SECID0EZNAE"><title>Type material.</title><p>Holotype. ♂ (<abbrev xmlns:xlink="http://www.w3.org/1999/xlink" xlink:title="Zoological Museum, University of Moscow, Russia" id="ABBRID0E6NAE" xlink:type="simple">ZMUM</abbrev>), Vietnam, Gia Lai Province, Kon Ka Kinh National Park, <named-content xmlns:xlink="http://www.w3.org/1999/xlink" content-type="dwc:verbatimCoordinates" xlink:type="simple"><named-content content-type="geo-json" specific-use="{&#34;type&#34;:&#34;Point&#34;,&#34;coordinates&#34;:[108.325278,14.218889]}" id="NCID0EGOAE" xlink:type="simple"><named-content content-type="dwc:verbatimCoordinates" xlink:type="simple"><named-content content-type="geo-json" specific-use="{&#34;type&#34;:&#34;Point&#34;,&#34;coordinates&#34;:[108.325278,14.218889]}" id="NCID0ENOAE" xlink:type="simple">14°13'08"N, 108°19'31"E</named-content></named-content></named-content></named-content>, 1200 m a.s.l., tropical forest with <italic><tp:taxon-name><tp:taxon-name-part taxon-name-part-type="genus" reg="Lithocarpus">Lithocarpus</tp:taxon-name-part></tp:taxon-name></italic> spp. abundant on hill slopes, on forest floor, daytime, 24.V.2017, leg. I Semenyuk.</p><p><bold><italic>Paratypes.</italic><!--PageBreak --></bold> 1 ♂ (<abbrev xmlns:xlink="http://www.w3.org/1999/xlink" xlink:title="Zoological Museum, University of Moscow, Russia" id="ABBRID0EBPAE" xlink:type="simple">ZMUM</abbrev>), same locality, together with holotype; 1 ♂ (<abbrev xmlns:xlink="http://www.w3.org/1999/xlink" xlink:title="Zoological Museum, University of Moscow, Russia" id="ABBRID0EFPAE" xlink:type="simple">ZMUM</abbrev>), same locality as holotype, but on top of a hill with cloud forest, <named-content xmlns:xlink="http://www.w3.org/1999/xlink" content-type="dwc:verbatimCoordinates" xlink:type="simple"><named-content content-type="geo-json" specific-use="{&#34;type&#34;:&#34;Point&#34;,&#34;coordinates&#34;:[108.331667,14.220000]}" id="NCID0EMPAE" xlink:type="simple">14°13'12"N, 108°19'54"E</named-content></named-content>, 1500 m a.s.l., on log, daytime, 26.V.2017; 1 ♂ (<abbrev xmlns:xlink="http://www.w3.org/1999/xlink" xlink:title="Chulalongkorn University Museum of Zoology, Bangkok, Thailand" id="ABBRID0EQPAE" xlink:type="simple">CUMZ</abbrev>), same locality as holotype, broadleaved tropical forest in river valley, on log, 800 m a.s.l., <named-content xmlns:xlink="http://www.w3.org/1999/xlink" content-type="dwc:verbatimCoordinates" xlink:type="simple"><named-content content-type="geo-json" specific-use="{&#34;type&#34;:&#34;Point&#34;,&#34;coordinates&#34;:[108.315278,14.212778]}" id="NCID0EXPAE" xlink:type="simple"><named-content content-type="dwc:verbatimCoordinates" xlink:type="simple"><named-content content-type="geo-json" specific-use="{&#34;type&#34;:&#34;Point&#34;,&#34;coordinates&#34;:[108.315278,14.212778]}" id="NCID0E5PAE" xlink:type="simple">14°12'46"N, 108°18'55"E</named-content></named-content></named-content></named-content>, night time 22.V.2017, all leg. I Semenyuk.</p></tp:treatment-sec><tp:treatment-sec sec-type="Name" id="SECID0EDQAE"><title>Name.</title><p>To honour Nguyen Duc Anh, the leading Vietnamese myriapologist.</p></tp:treatment-sec><tp:treatment-sec sec-type="diagnosis" id="SECID0EIQAE"><title>Diagnosis.</title><p>Differs from congeners mainly in the colour pattern (a uniformly black-brown body with contrasting yellow-brown paraterga and epiproct), as well as in gonopod process <bold>d</bold> being unusually short, approximately half as long as the solenophore.</p></tp:treatment-sec><tp:treatment-sec sec-type="description" id="SECID0EQQAE"><title>Description.</title><p>Length of holotype 41.5 mm, width of midbody pro- and metazonae 3.2 and 4.7 mm, respectively. Paratypes 39.5–42.5 mm long, 2.9–3.8 and 4.5–5.1 mm wide on midbody pro- and metazonae, respectively (♂).</p><!--PageBreak  --><p>Colouration of live animals blackish (Fig. <xref ref-type="fig" rid="F2">2A</xref>), edges of paraterga dark to light brown; antennae dark brownish, legs and venter dark to light brown (Fig. <xref ref-type="fig" rid="F2">2A</xref>); colouration in alcohol, after one-year-long preservation, faded to dark brownish (Fig. <xref ref-type="fig" rid="F2">2B–H</xref>), edge of paraterga faded to brownish or pale brown, antennae legs and venter light brown to pale yellowish (Fig. <xref ref-type="fig" rid="F2">2B–J</xref>).</p><fig id="F2" position="float" orientation="portrait"><label>Figure 2.</label><caption><p><italic><tp:taxon-name><tp:taxon-name-part taxon-name-part-type="genus" reg="Antheromorpha">Antheromorpha</tp:taxon-name-part><tp:taxon-name-part taxon-name-part-type="species" reg="nguyeni">nguyeni</tp:taxon-name-part></tp:taxon-name></italic> sp. n., ♂ holotype. <bold>A</bold> habitus, live coloration; <bold>B, C</bold> anterior part of body, dorsal and lateral views, respectively <bold>D, E</bold> segments 10 and 11, dorsal and lateral views, respectively <bold>F, G, H</bold> posterior part of body, dorsal, ventral and lateral views, respectively <bold>I, J</bold> sternal cones between coxae 4, subcaudal and sublateral views, respectively.</p></caption><graphic xmlns:xlink="http://www.w3.org/1999/xlink" xlink:href="zookeys-832-077-g002.jpg" position="float" orientation="portrait" xlink:type="simple" id="oo_275592.jpg"/></fig><p>Clypeolabral region sparsely setose; epicranial suture distinct. Antennae long (Fig. <xref ref-type="fig" rid="F2">2C</xref>), extending behind metaterga 3 when stretched dorsally (♂). In width, head &lt; segment 4 &lt; 3 &lt; collum &lt; segment 2 &lt; 5 &lt; 6–17 (♂), body gently and gradually tapering thereafter. Collum with three transverse rows of setae: 3+3 in anterior, 2+2 in intermediate, and 3+3 in posterior row; paraterga very broad (Fig. <xref ref-type="fig" rid="F2">2B</xref>), slightly upturned, anterior edge angular, lateral edge smooth, caudal corner almost or fully pointed, extending behind rear tergal margin (Fig. <xref ref-type="fig" rid="F2">2B, C</xref>).</p><p>Tegument generally smooth and poorly shining, prozonae finely shagreened, metaterga leathery and rugulose (Fig. <xref ref-type="fig" rid="F2">2A, B, D, F</xref>), surface below paraterga finely microgranulate (Fig. <xref ref-type="fig" rid="F2">2C, E, H</xref>). Postcollum metaterga with two transverse rows of setae traceable at least as insertion points when setae broken off: 2+2 in anterior (pre-sulcus) and 3+3 in posterior (post-sulcus) row. Tergal setae simple, slender, ca. 1/3 of metatergal length. Axial line visible only on metazonae, starting with collum. Paraterga very strongly developed (Fig. <xref ref-type="fig" rid="F1">1B–H</xref>), mostly clearly upturned above dorsum; only paraterga 2–4 slightly upturned, all lying below dorsum, set at ca. upper 1/3 (segments 2 and 3) or 1/4 (segment 4 and following ones) of body height, moderately enlarged in lateral view on pore-bearing segments, thinner on poreless ones; anterior edge broadly rounded and narrowly bordered, fused to callus; calluses delimited by a sulcus only dorsally on segments 2–4, following segments delimited by a sulcus both dorsally, and, albeit more poorly so, ventrally, in dorsal view narrower on poreless segments than on pore-bearing ones; lateral edge without incisions, caudal corners narrowly rounded to fully pointed, always extending behind rear tergal margin, posterior edge oblique to clearly concave, especially well so in segments 16–19 (Fig. <xref ref-type="fig" rid="F1">1B, D, F</xref>). Ozopores evident, lateral, lying in an ovoid groove at ca. 1/4 of metatergal length in front of caudal corner. Transverse sulcus usually distinct (Fig. <xref ref-type="fig" rid="F2">2B, D, F</xref>), complete on metaterga 5–18, shallow, reaching the bases of paraterga, very faintly beaded at bottom, incomplete and nearly wanting on segments 5 and 19. Stricture between pro- and metazona rather wide, deep, beaded at bottom down to base of paraterga (Fig. <xref ref-type="fig" rid="F2">2B–D, F</xref>). Pleurosternal carinae complete crests with a sharp caudal tooth on segments 2–4, thereafter crests bulged anteriorly and with a small, sharp, caudal tooth on segments 5–7, with only a small, sharp, caudal tooth on segments 8–10, and a very small denticle on segments 11–16 (Fig. <xref ref-type="fig" rid="F2">2C, E, H</xref>). Epiproct (Fig. <xref ref-type="fig" rid="F2">2H</xref>) long, stout, conical, flattened dorsoventrally, with two evident, caudoventrally curved, apical papillae; tip subtruncate; pre-apical papillae small, but evident, lying rather close to tip. Hypoproct subtriangular, caudal margin round, setiferous knobs at caudal edge evident and clearly separated.</p><p>Sterna sparsely setose, shining, cross-impressions shallow, without modifications; but with two rounded, low, fully separated, setose cones between ♂ coxae 4 (Fig. <xref ref-type="fig" rid="F2">2I, J</xref>). A conspicuous ridge present in front of gonopod aperture. Legs moderately long and <!--PageBreak -->slender, midbody ones ca. 1.2–1.5 times as long as body height, prefemora without modifications, ♂ tarsal brushes present until segment 17.</p><p>Gonopods (Figs <xref ref-type="fig" rid="F3">3</xref>, <xref ref-type="fig" rid="F4">4</xref>) simple, with femorite ca. 3 times as long as prefemoral (= strongly setose) part. Femorite moderately curved caudad, postfemoral portion demarcated by an oblique lateral sulcus; solenomere flagelliform, almost fully sheathed by solenophore, tip of solenophore very deeply bifid; with a rather long, slender, fully pointed process <bold>d</bold>; process <bold>m</bold> with a narrowly rounded terminal lobule, longer than a small, rounded process <bold>v</bold> with a very small, middle, spiniform prong.</p><fig id="F3" position="float" orientation="portrait"><label>Figure 3.</label><caption><p><italic><tp:taxon-name><tp:taxon-name-part taxon-name-part-type="genus" reg="Antheromorpha">Antheromorpha</tp:taxon-name-part><tp:taxon-name-part taxon-name-part-type="species" reg="nguyeni">nguyeni</tp:taxon-name-part></tp:taxon-name></italic> sp. n., ♂ holotype. <bold>A, B</bold> left gonopod, mesal and lateral views, respectively. Scale bar: 0.5 mm.</p></caption><graphic xmlns:xlink="http://www.w3.org/1999/xlink" xlink:href="zookeys-832-077-g003.jpg" position="float" orientation="portrait" xlink:type="simple" id="oo_275593.jpg"/></fig><fig id="F4" position="float" orientation="portrait"><label>Figure 4.</label><caption><p><italic><tp:taxon-name><tp:taxon-name-part taxon-name-part-type="genus" reg="Antheromorpha">Antheromorpha</tp:taxon-name-part><tp:taxon-name-part taxon-name-part-type="species" reg="nguyeni">nguyeni</tp:taxon-name-part></tp:taxon-name></italic> sp. n., ♂ paratype. <bold>A, B</bold> left gonopod, lateral and mesal views, respectively <bold>C–F</bold> distal part of right gonopods, suboral, subcaudal, lateral and mesal views, respectively. Scale bar: 0.2 mm.</p></caption><graphic xmlns:xlink="http://www.w3.org/1999/xlink" xlink:href="zookeys-832-077-g004.jpg" position="float" orientation="portrait" xlink:type="simple" id="oo_275594.jpg"/></fig></tp:treatment-sec><tp:treatment-sec sec-type="remarks" id="SECID0EIWAE"><title>Remarks.</title><p>Adults of the new species were found in May during a short expedition to a small area within Kon Ka Kinh National Park near its headquarters. A prospected forest with a similar forest structure within the same park near the village of Krong (<named-content xmlns:xlink="http://www.w3.org/1999/xlink" content-type="dwc:verbatimCoordinates" xlink:type="simple"><named-content content-type="geo-json" specific-use="{&#34;type&#34;:&#34;Point&#34;,&#34;coordinates&#34;:[108.433333,14.283333]}" id="NCID0ERWAE" xlink:type="simple">N14°17', E108°26'</named-content></named-content>, 700–1000 m a.s.l.), ca. 14 km NE of the type locality, failed to reveal this species. It co-exists at the type locality together with <italic><tp:taxon-name><tp:taxon-name-part taxon-name-part-type="genus" reg="Orthomorpha">Orthomorpha</tp:taxon-name-part><tp:taxon-name-part taxon-name-part-type="species" reg="scabra">scabra</tp:taxon-name-part></tp:taxon-name></italic> Jeekel, 1967 and three other <italic><tp:taxon-name><tp:taxon-name-part taxon-name-part-type="genus" reg="Orthomorpha">Orthomorpha</tp:taxon-name-part></tp:taxon-name></italic> species, all apparently undescribed. According to IS’ observations, the five species share the same microhabitats. Given the conspicuously large and similar sizes of the adults of <italic><tp:taxon-name><tp:taxon-name-part taxon-name-part-type="genus" reg="Antheromorpha">Antheromorpha</tp:taxon-name-part></tp:taxon-name></italic> and <italic><tp:taxon-name><tp:taxon-name-part taxon-name-part-type="genus" reg="Orthomorpha">Orthomorpha</tp:taxon-name-part></tp:taxon-name></italic>, an ecological study of this syntopy in Kon Ka Kinh National Park would be worthwhile.</p><p>Although our new species is superficially very similar to <italic><tp:taxon-name><tp:taxon-name-part taxon-name-part-type="genus" reg="Orthomorpha">Orthomorpha</tp:taxon-name-part></tp:taxon-name></italic> species such as <italic><tp:taxon-name><tp:taxon-name-part taxon-name-part-type="genus" reg="Orthomorpha">O.</tp:taxon-name-part><tp:taxon-name-part taxon-name-part-type="species" reg="elevata">elevata</tp:taxon-name-part></tp:taxon-name></italic> Likhitrakarn, Golovatch &amp; Panha, 2011, from Perak State, Malaysia, it is clearly different in the shape of the sternal lamina between ♂ coxae 4 and in gonopodal structure (<xref ref-type="bibr" rid="B15">Likhitrakarn et al. 2011</xref>).</p><!--PageBreak  --></tp:treatment-sec><tp:treatment-sec><!--Section generated to contain objects referenced in tp:taxon-treatment.--><fig id="F1" position="float" orientation="portrait"><label>Figure 1.</label><caption><p>Swarming later instars of <italic><tp:taxon-name><tp:taxon-name-part taxon-name-part-type="genus" reg="Antheromorpha">Antheromorpha</tp:taxon-name-part><tp:taxon-name-part taxon-name-part-type="species" reg="festiva">festiva</tp:taxon-name-part></tp:taxon-name></italic> (Brölemann, 1896) in Cat Tien National Park. Photographs by I Semenyuk.</p></caption><graphic xmlns:xlink="http://www.w3.org/1999/xlink" xlink:href="zookeys-832-077-g001.jpg" position="float" orientation="portrait" xlink:type="simple" id="oo_275591.jpg"/></fig></tp:treatment-sec><ref-list><ref id="B15"><mixed-citation xmlns:xlink="http://www.w3.org/1999/xlink" xlink:type="simple"><person-group><name name-style="western"><surname>Likhitrakarn</surname><given-names>N</given-names></name><name name-style="western"><surname>Golovatch</surname><given-names>SI</given-names></name><name name-style="western"><surname>Panha</surname><given-names>S</given-names></name></person-group> (<year>2011</year>) <article-title>Revision of the Southeast Asian millipede genus <italic><tp:taxon-name><tp:taxon-name-part taxon-name-part-type="genus">Orthomorpha</tp:taxon-name-part></tp:taxon-name></italic> Bollman, 1893, with the proposal of a new genus (<tp:taxon-name><tp:taxon-name-part taxon-name-part-type="class">Diplopoda</tp:taxon-name-part></tp:taxon-name>, <tp:taxon-name><tp:taxon-name-part taxon-name-part-type="order">Polydesmida</tp:taxon-name-part></tp:taxon-name>, <tp:taxon-name><tp:taxon-name-part taxon-name-part-type="family">Paradoxosomatidae</tp:taxon-name-part></tp:taxon-name>).</article-title><source>ZooKeys</source><volume>131</volume>: <fpage>1</fpage>–<lpage>161</lpage>. <ext-link xlink:type="simple" ext-link-type="doi" xlink:href="10.3897/zookeys.131.1921">https://doi.org/10.3897/zookeys.131.1921</ext-link></mixed-citation></ref></ref-list></tp:taxon-treatment>
